# Supplementary material for: Trade-offs between host tolerances to different pathogens in plant–virus interactions
Source: Virus Evol. 2020 Mar 18;6(1):veaa019. doi: 10.1093/ve/veaa019 (PMC7079720; doi:10.1093/ve/veaa019)
Supplement: veaa019_Supplementary_Data [file veaa019_supplementary_data.zip]

Archive with 3 entries (2 files):
- Supp/
- Supp/Montesetal.Suppl_figure_Virus_Evol.Final.pdf
- Supp/Montesetal.SupportingTables_Virus_Evol.Final.xlsx
