# Supplementary material for: Trade-offs between host tolerances to different pathogens in plant–virus interactions
Source: Virus Evol. 2020 Mar 18;6(1):veaa019. doi: 10.1093/ve/veaa019 (PMC7079720; doi:10.1093/ve/veaa019)
Supplement: veaa019_Supplementary_Data [file veaa019_supplementary_data.zip › Supp/Montesetal.SupportingTables_Virus_Evol.Final.xlsx]

## Sheet: Table S1
Table S1. Mean, minimum and maximum values of virus accumulation and effect of virus infection on plant life-history traits for the allometric groups, subgroups and genotypes of arabidopsis.
					Mock inoculated plants													UK1-TuMV infected plants																				LS-CMV infected plants
Genotype	Allometric Group	Allometric Subgroup			RWma,b	IWma,b	SWma,b	(IW/RW)ma,b	(SW/RW)ma,b	(IW+SW/RW)ma,b	GPma,b	RPma,b	PRPma,b	LPma,b	(RP/GP)ma,b	(PRP/GP)ma,b		Virus accumulationa,c	RWi/RWma,b	IWi/IWma,b	SWi/SWma,b	Fecundity toleranced	Sterilized plantse	(IW/RW)ia,b	(SW/RW)ia,b	(IW/RW)i/(IW/RW)ma,b	(SW/RW)i/(SW/RW)ma,b	GPi/GPma,b	RPi/RPma,b	PRPi/PRPma,b	LPi/LPma,b	Mortality toleranced	(RP/GP)ia,b	(PRP/GP)ia,b	(RP/GP)i/(RP/GP)ma,b	(PRP/GP)i/(PRP/GP)ma,b		Virus accumulationa,c	RWi/RWma,b	IWi/IWma,b	SWi/SWma,b	Fecundity toleranced	Sterilized plantse	(IW/RW)ia,b	(SW/RW)ia,b	(IW/RW)i/(IW/RW)ma,b	(SW/RW)i/(SW/RW)ma,b	GPi/GPma,b	RPi/RPma,b
Cad-0	1	1b			0.775629	0.962657	0.179957	1.63965	0.28439	1.24705	72.8333	17.7143	113.286	95.5714	0.246861	1.28436		0.570662	0.104702	0	0	-0.76*	100.00 (10/10)	0	0	0	0	0.554348	-	-	0.392322	-265.50*	-	-	-	-		9.72771	0.315584	0.487459	0.710645	-0.006*	0.00 (0/8)	2.43918	0.614785	1.82759	3.62153	1.01361	1.00649
Cdm-0	1	1b			0.87451	1.03613	0.26104	1.35584	0.375692	1.41182	45.1111	19.1	90.3	71.2	0.43295	1.52782		0.890424	0.0442406	0	0	-1.26*	100.00 (10/10)	0	0	0	0	0.600739	-	-	0.323367	-284.52*	-	-	-	-		6.51748	0.228909	0.369169	0.364736	-0.005*	0.00 (0/10)	3.05675	0.286391	1.97323	1.66769	0.687119	1.11687
Cum-0	1	1a			0.821578	1.87974	0.302211	5.58082	1.03481	2.91455	38	23	93.1111	70.1111	0.647692	1.96104		0.354043	0.0164927	0.00092	0	-0.96*	100.00 (10/10)	0.119981	0	0.0214989	0	0.576316	-	-	0.258831	-219.08*	-	-	-	-		8.27242	0.472614	0.696325	3.20276	0.002*	0.00 (0/10)	2.47022	0.236867	1.85849	7.66374	1.02128	0.933036
Kas-0	1	1a			0.770089	0.932144	0.295911	1.46288	0.502073	1.43422	57.8889	24.1111	108.444	84.3333	0.429732	1.47969		0.14451	0.0342428	0	0	-1.05*	100.00 (10/10)	0	0	0	0	0.703071	-	-	0.394672	-251.89*	-	-	-	-		15.0153	0.193456	0.309293	0.805351	-0.0003	0.00 (0/7)	4.23565	0.187381	2.55876	5.86288	1.17204	1.05496
Kas-2	1	1b			0.64914	0.76866	0.12741	1.26988	0.210663	0.979323	41.7	23.1	90.2	67.1	0.573744	1.62619		0.0649285	0.0290076	0.00035	0	-1.18*	100.00 (10/10)	0.0139182	0	0.0109603	0	0.817746	-	-	0.457871	-503.96*	-	-	-	-		11.4857	0.734916	0.906389	0.744529	-0.0022	0.00 (0/10)	1.47951	0.240701	1.16881	0.964617	0.72896	1
Kyo-1	1	1b			1.52934	1.77504	0.63884	1.1653	0.416489	2.19153	33.4	20.4	90.8	70.4	0.61648	2.13801		0.596718	0.014843	0	0	-0.96*	100.00 (10/10)	0	0	0	0	0.635396	-	-	0.260646	-101.41*	-	-	-	-		10.3388	0.41345	0.381444	0.42187	-0.004*	0.00 (0/9)	2.10083	0.174982	0.839189	1.03882	1.27379	0.997024
Ll0	1	1a			0.77605	1.32816	0.366062	1.84013	0.519216	1.84738	60.75	18.625	102.75	84.125	0.307652	1.3861		0.279717	0.0242252	0	0	-1.63*	100.00 (10/10)	0	0	0	0	0.504801	-	-	0.329819	-308.13*	-	-	-	-		14.5517	0.466851	0.473421	1.66966	0.009*	0.00 (0/10)	3.12709	0.0728611	1.34248	3.68024	1.19056	0.951923
	1		Mean±SE		0.89±0.11	1.24±0.16	0.31±0.06	2.04±0.59	0.48±0.10	1.72±0.25	49.95±5.37	20.86±0.95	98.41±3.65	77.55±3.99	0.47±0.06	1.63±0.12		0.41±0.11	0.04±0.01	0.00±0.00	0.00±0.00	-1.11±0.11	100.00±0.00	0.02±0.02	0.00±0.00	0.01±0.00	0.00±0.00	0.63±0.04	-	-	0.34±0.03	-276.36±45.64	-	-	-	-		10.84±1.18	0.40±0.07	0.52±0.08	1.13±0.38	-0.001±0.002	0.00±0.00	2.70±0.33	0.26±0.06	1.65±0.22	3.5±0.96	1.01±0.09	1.01±0.02
			Min-Max		0.65-1.53	0.77-1.88	0.13-0.64	1.17-5.58	0.21-1.03	0.98-2.91	33.40-72.83	17.71-24.11	90.20-113.29	67.10-95.57	0.25-0.65	1.28-2.14		0.06-0.89	0.01-0.10	0.00-0.08	0.00-0.00	(-1.63)-(-0.76)	100.00-100.00	0.00-0.12	0.00-0.00	0.00-0.02	0.00-0.00	0.50-0.82	-	-	0.26-0.46	(-503.96)-(-101.41)	-	-	-	-		6.52-15.02	0.19-0.73	0.31-0.91	0.36-3.20	(-0.006)-(0.009)	0.00-0.00	1.48-4.24	0.07-0.61	0.84-2.56	0.96-7.66	0.69-1.27	0.93-1.12
			n		7	7	7	7	7	7	7	7	7	7	7	7		7	7	7	7	7	7	7	7	7	7	7			7	7						7	7	7	7	7	7	7	7	7	7	7	7
	1	1a	Mean±SE		0.79±0.016	1.38±0.27	0.32±0.02	2.96±1.31	0.69±0.17	2.07±0.44	52.21±7.15	21.91±1.67	101.44±4.47	79.52±4.70	0.46±0.09	1.61±0.18		0.26±0.09	0.02±0.01	0.03±0.02	0.00±0.00	-1.21±0.21	100.00±0.00	0.04±0.03	0.00±0.00	0.01±0.01	0.00±0.00	0.59±0.18	-	-	0.33±0.10	-259.70±26.00	-	-	-	-		12.61±2.17	0.39±0.09	0.49±0.11	1.89±0.70	0.004±0.003	0.00±0.00	3.28±0.51	0.16±0.05	1.92±0.35	5.74±0.15	1.13±0.05	0.98±0.04
			Min-Max		0.77-0.82	0.93-1.88	0.30-0.37	1.46-5.58	0.50-1.03	1.43-2.91	38.00-60.75	18.63-24.11	93.11-108.44	70.11-84.33	0.31-0.65	1.39-1.96		0.14-0.35	0.02-0.03	0.00-0.08	0.00-0.00	(-1.63)-(-0.96)	100.00-100.00	0.00-0.12	0.00-0.00	0.00-0.02	0.00-0.00	0.5-0.7	-	-	0.26-0.39	(-308.13)-(-219.08)	-	-	-	-		8.27-15.02	0.19-0.47	0.31-0.70	0.81-3.20	(0.000)-(0.009)	0.00-0.00	2.47-4.24	0.07-0.24	1.34-2.56	3.68-7.66	1.02-1.19	0.93-1.05
			n		3	3	3	3	3	3	3	3	3	3	3	3		3	3	3	3	3	3	3	3	3	3	3			3	3						3	3	3	3	3	3	3	3	3	3	3	3
	1	1b	Mean±SE		0.96±0.200	1.14±0.22	0.31±0.06	1.36±0.10	0.32±0.05	1.46±0.26	48.26±8.55	20.08±1.14	96.15±5.71	76.07±6.56	0.47±0.08	1.63±0.12		0.53±0.17	0.05±002	0.00±0.00	0.00±0.00	-1.04±0.11	100.00±0.00	0.00±0.00	0.00±0.00	0.00±0.00	0.00±0.00	0.65±0.06	-	-	0.36±0.04	-288.85±82.65	-	-	-	-		9.52±1.06	0.42±0.11	0.54±0.13	0.56±0.10	-0.004±0.001	0.00±0.00	2.27±0.33	0.33±0.10	1.45±0.27	1.82±0.62	0.93±0.14	1.03±0.03
			Min-Max		0.65-1.53	0.77-1.78	0.13-0.64	1.17-1.64	0.21-0.42	0.98-2.19	33.40-72.83	17.71-23.1	90.20-113.29	67.10-95.57	0.25-0.62	1.28-2.14		0.06-0.89	0.01-0.1	0.00-0.00	0.00-0.00	(-1.26)-(-0.76)	100.00-100.00	0-0.01	0-0	0.00-0.01	0.00-0.00	0.55-0.82	-	-	0.26-0.46	(-503.96)-(-101.41)	-	-	-	-		6.52-11.49	0.23-0.73	0.37-0.91	0.36-0.74	(-0.006)-(-0.002)	0.00-0.00	1.48-3.06	0.17-0.61	0.84-1.97	0.96-3.62	0.69-1.27	1-1.12
			n		4	4	4	4	4	4	4	4	4	4	4	4		4	4	4	4	4	4	4	4	4	4	4			4	4						4	4	4	4	4	4	4	4	4	4	4	4
An-1					0.006725	0.25256	0.08348	44.1663	12.7998	13.0738	35.8	20	81.2	64.75	0.617493	2.07526		0.147918	1.77249	0.035175	0.241735	-0.27*	40.00 (2/5)	2.83763	1.41104	0.0642486	0.0696766	0.837989	0.816667	0.622909	0.568966	-163.95*	0.542758	1.34385	0.87897	0.647555		6.39152	0.409588	0.78064	0.579891	-0.003*	0.00 (0/10)	8.16998	1.84399	2.40767	2.33518	1.02326	1.0942
Bay-0					0.03992	1.0624	0.47128	43.5862	17.6967	18.7591	24.3	18.4	101.7	83.3	0.755	3.43033		0.737702	0.46493	0.00744	0	-0.30*	100.00 (10/10)	0.583245	0	0.0133814	0	0.798354	-	-	0.346116	-43.68*	-	-	-	-		14.0941	0.754062	0.742931	0.687372	-0.008*	0.00 (0/10)	6.28298	2.49468	0.553776	0.518801	1.1	0.894737
Cen-1					0.11923	0.80948	0.29967	9.57503	3.83389	4.64337	20.7	18.1	88.6	70.5	0.897701	3.49473		0.812112	0.219324	0.03727	0.162312	-0.24*	50.00 (5/10)	1.5878	1.91786	0.165827	0.500239	1.02899	1.00552	0.649645	0.562077	-41.93*	0.91	2.29	1.0137	0.655272		15.1823	0.270507	0.882189	0.146609	-0.008*	0.00 (0/7)	13.1707	0.575706	3.64852	0.501691	0.90873	1
Col-1					0.174488	1.26322	0.761225	7.53388	4.50307	5.868	25.2222	14.2222	91.125	77.125	0.574139	2.98276		0.218156	0.501583	0.32692	0.0935729	-0.41*	60.00 (6/10)	2.40076	0.602419	0.318662	0.13378	0.923789	1.19531	0.965964	0.646365	-42.90*	0.683036	2.98363	1.18967	1.00029		6.94317	0.604402	0.481465	0.386862	-0.017*	0.00 (0/10)	4.8709	1.29885	0.763731	0.680434	1	1.00746
Cvi					0.1279	1.04536	0.319333	9.86794	2.90244	4.00289	30.4	11.7	80	68.3	0.395137	2.29046		0.116221	0.308679	0.01953	0	-0.95*	100.00 (10/10)	0.588833	0	0.0596713	0	1.10855	-	-	0.6575	-122.90*	-	-	-	-		4.01045	0.44337	0.329038	0.528552	-0.008*	0.00 (0/9)	9.589	0.903016	0.749474	1.0373	1.07298	1.1037
Fei-0					0.14037	1.05013	0.63749	22.0436	13.5465	14.5967	29.4	20.2	100.8	80.6	0.731751	2.78145		0.330203	0.214987	0.236544	0.151968	-0.21*	44.44 (4/9)	8.14143	2.97636	0.369332	0.219713	0.748299	1.12871	0.674938	0.611772	-17.06*	1.0601	2.53101	1.44872	0.909962		7.13593	0.812154	0.850177	0.302185	-0.048*	0.00 (0/10)	5.33542	1.3318	1.05994	0.384867	0.90566	1.02564
Ler					0.0430778	0.36934	0.15056	12.3946	5.06692	5.46184	22.1	14.5	72	57.5	0.663493	2.59285		0.339652	0.584292	0.083881	0.14632	-0.24*	60.00 (6/10)	2.92785	0.735925	0.23622	0.145241	0.828054	1.41379	1.12609	0.730556	-70.84*	1.23175	3.89196	1.85646	1.50104		10.2211	0.599513	0.329184	0.321926	-0.004*	0.00 (0/10)	8.05215	2.2344	0.647455	0.364265	1.08929	0.922535
Mer-0					0.22292	1.43845	0.68093	9.40332	4.72035	6.1588	29.5556	19	77.9	58.9	0.655206	2.00072		0.374723	0.689653	1.09081	0.129731	-0.32*	25.00 (2/8)	7.99379	0.885311	0.850103	0.187552	0.807801	1.04386	1.2309	1.043	-6.34	0.866289	3.11727	1.32216	1.55808		7.20572	0.20888	0.460956	0.116186	-0.040*	0.00 (0/10)	19.6703	1.43703	2.20706	0.494129	1.25446	0.800752
Pro-0					0.107356	0.562	0.33041	7.20844	4.49032	4.68027	16.5	19.4	91.7778	72.3333	1.23139	4.36932		0.525437	0.185924	0.02953	0	-0.40*	100.00 (10/10)	1.54413	0	0.214211	0	0.993939	-	-	0.509927	-59.18*	-	-	-	-		8.05051	0.539147	0.495696	0.668103	-0.005*	0.00 (0/10)	5.4646	1.85348	0.961896	1.22618	1.02727	0.907895
Shak					0.13751	1.63753	0.66533	21.1697	8.80196	10.9595	27.1	13	97.7778	84.5556	0.487772	3.10795		0.610518	0.53407	0.57369	0.248523	-0.65*	50.00 (5/10)	7.52592	1.47597	0.355504	0.167687	0.95941	1.15385	0.953219	0.70875	-50.56*	0.577843	3.05512	6.26342	0.983002		19.9278	0.893111	0.660636	0.410451	-0.005*	0.00 (0/9)	11.6214	1.54308	0.553662	0.249626	1.01641	0.928184
Ver-5					0.21732	0.93686	0.51734	7.10918	5.01262	5.94948	37.6	14.9	87.7	72.8	0.403503	1.9575		0.864009	0.309175	0.2727	0.14043	-0.37*	50.00 (5/10)	11.035	2.93689	1.55222	0.585899	0.683511	1.27517	0.870879	0.724059	-27.18*	0.72312	2.3501	5.82425	1.20056		15.4468	0.502251	0.586005	0.44017	-0.015*	0.00 (0/10)	6.07762	2.09856	1.21329	0.871169	1.02717	0.91358
	2		Mean±SE		0.12±0.0.02	0.95±0.13	0.45±0.07	17.64±4.21	7.58±1.48	8.56±1.50	27.15±1.90	16.67±0.92	88.23±2.92	71.88±2.75	0.67±0.07	2.83±0.23		0.46±0.08	0.53±0.13	0.22±0.20	0.12±0.03	-0.40±0.07	61.79±7.94	4.28±1.30	1.18±0.38	0.38±0.16	0.18±0.07	0.88±0.04	1.13±0.06	0.89±0.08	0.65±0.05	-58.78±14.03	0.84±0.08	2.69±0.26	2.47±0.79	1.06±0.12		10.42±1.50	0.55±0.06	0.60±0.06	0.42±0.05	-0.015±0.005	0.00±0.00	8.94±1.34	1.60±0.17	1.34±0.29	0.79±0.18	1.04±0.03	0.96±0.03
			Min-Max		0.01-0.22	0.25-1.64	0.08-0.76	7.11-44.17	2.90-17.70	4.00-18.76	16.50-37.60	11.70-20.20	72.00-101.70	57.50-84.56	0.40-1.23	1.96-4.37		0.12-0.86	0.19-1.77	0.01-1.09	0.00-0.25	(-0.95)-(-0.21)	25.00-100.00	0.58-11.04	0.00-2.98	0.01-1.55	0.00-0.59	0.68-1.11	0.82-1.41	0.62-1.23	0.35-1.04	(-163.95)-(-6.34)	0.54-1.23	1.34-3.89	0.88-6.26	0.65-1.56		4.01-19.93	0.21-0.89	0.33-0.88	0.12-0.69	(-0.048)-(-0.003)	0.00-0.00	4.87-19.67	0.58-2.49	0.55-3.65	0.25-2.34	0.91-1.25	0.80-1.10
			n		11	11	11	11	11	11	11	11	11	11	11	11		11	11	11	11	11	11	11	11	11	11	11	8	8	11	11	8	8	8	8		11	11	11	11	11	11	11	11	11	11	11	11
[truncated: 26 more columns]

## Sheet: Table S2
Table S2. Broad-sense heritability (h2b)a of the plant and virus traits analyzed in this work.
	UK1-TuMV	LS-CMV	JNP1-TuMV
Trait	h2b	h2b	h2b
Virus Accumulation	0.427866	0.6	0.6834
RWi/RWm	0.574848	0.412622	0.870395
IWi/IWm	0.399685	0.383473	0.481874
SWi/SWm	0.302536	0.688726	0.682515
(IW/RW)i/(IW/RW)m	0.5028	0.4109	0.1276
(SW/RW)i/(SW/RW)m	0.3683	0.5386	0.5486
GPi/GPm	0.580552	0.59276	0.494777
RPi/RPm	0.825434	0.166667	0.607056
PRPi/PRPm	0.774	0.444	0.938
LPi/LPm	0.909331	0.544744	0.678037
(RP/GP)i/(RP/GP)m	0.7075	0.2119	0.6337
(PRP/GP)i/(PRP/GP)m	0.5456	0.9042	0.8731

## Sheet: Table S3
Table S3. Per cent germination and weight of a single seed of mock inoculated and virus infected seeds from the 18 arabidopsis genotypes.
Genotype		Mock-inoculated			UK1-TuMV			JPN1-TuMV			LS-CMV
		Germination (%)	Single seed weight (g10-5)		Germination (%)	Single seed weight (g10-5)		Germination (%)	Single seed weight (g10-5)		Germination (%)	Single seed weight (g10-5)
An-1		95.7±0.33	2.13±0.04		96.7±0.04	2.22±1.45		98.0±2.08	2.01±0.08		98.4±1.45	2.09±0.06
Bay-0		99.0±0.57	2.89±0.05		-	-		99.0±0.58	2.86±0.02		98.1±1.20	2.77±0.08
Cad-0		97.7±1.45	2.44±0.07		-	-		99.7±0.33	2.39±0.03		87.4±0.67	2.39±0.05
Cdm-0		95.7±0.88	2.06±0.06		-	-		94.7±1.45	2.03±0.02		93.9±2.19	2.07±0.09
Cen-1		99.0±0.58	2.18±0.05		93.7±0.04	2.05±1.33		95.0±2.31	2.00±0.07		84.3±1.20	2.08±0.10
Col-0		99.0±0.58	2.29±0.03		97.0±0.04	2.31±0.00		96.7±2.40	2.38±0.04		98.7±1.00	2.27±0.03
Cum-0		99.3±0.67	2.00±0.02		-	-		94.0±1.86	1.98±0.03		94.1±0.58	1.90±0.06
Cvi		99.3±0.67	2.71±0.05		-	-		99.3±0.33	2.73±0.08		99.0±0.33	2.83±0.03
Fei-0		99.0±0.58	2.09±0.07		93.3±0.04	2.14±1.86		96.3±1.67	2.14±0.05		99.0±0.88	2.18±0.03
Kas-0		98.0±2.00	3.89±0.03		-	-		99.6±0.33	3.44±0.03		96.6±1.86	3.91±0.05
Kas-2		98.0±1.15	3.41±0.07		-	-		97.7±0.33	3.41±0.04		82.0±2.60	3.43±0.07
Kyo-1		99.0±0.00	2.36±0.09		-	-		97.3±0.67	2.44±0.03		95.3±0.88	2.39±0.03
Ler		93.0±1.15	2.35±0.04		91.0±0.04	2.89±4.93		94.7±1.86	2.32±0.03		94.3±1.20	2.22±0.05
Ll-0		94.3±0.67	1.99±0.02		-	-		92.7±2.33	2.02±0.06		84.3±2.00	1.91±0.04
Mer-0		98.7±0.67	1.59±0.08		94.3±0.04	1.51±1.76		97.0±1.15	1.74±0.07		96.6±1.86	1.64±0.04
Pro-0		99.0±0.58	2.42±0.09		-	-		98.0±2.00	2.58±0.05		92.0±1.45	2.48±0.02
Shak		98.7±0.33	2.44±0.08		96.0±0.04	2.36±0.58		96.3±0.67	2.31±0.03		99.5±1.53	2.29±0.03
Ver-5		97.3±1.20	3.66±0.04		96.0±0.04	3.68±0.58		95.7±2.19	3.67±0.06		98.0±0.33	3.79±0.04
